# Supplementary material for: Effects of 12-Week Dietary Inflammatory Index-Based Dietary Education on Frailty Status in Frail Patients with Colorectal Cancer: A Randomized Controlled Trial
Source: Nutrients. 2025 Jul 1;17(13):2203. doi: 10.3390/nu17132203 (PMC12252281; doi:10.3390/nu17132203)
Supplement: Supplementary file 1 [file nutrients-17-02203-s001.zip]

Archive with 1 entries (1 files):
- nutrients-3713292-supplementary.pdf
